# Supplementary material for: Effects of removing woody cover on long‐term population dynamics of a rare annual plant (Agalinis auriculata): A study comparing remnant prairie and oldfield habitats
Source: Ecol Evol. 2018 Nov 11;8(23):11975–86. doi: 10.1002/ece3.4654 (PMC6303752; doi:10.1002/ece3.4654)
Supplement: Supplementary file 2 [file ECE3-8-11975-s002.xlsx]

## Sheet: Field Data
Appendix S2. Constructing ROAPs from field data
1. Sampling Design						2. Field Data				3. Visual depiction of spatial distribution of abundances in each field
						Plot	Treatment.1 (number of individuals)	Treatment.2 (number of individuals)
	A1	A2	A3	A4		A1	23	31
	B1	B2	B3	B4		A2	4	7		Treatment.1	23	4	14	1
	C1	C2	C3	C4		A3	14	25		or	17	0	5	0
	D1	D2	D3	D4		A4	1	2		Time.1	0	46	21	0
						B1	17	17			14	16	0	0
						B2	0	0
						B3	5	0
						B4	0	0		Treatment.2	31	7	25	2
						C1	0	39		or	17	0	0	0
						C2	46	56		Time.2	39	56	39	17
						C3	21	39			15	18	2	0
						C4	0	17
						D1	14	15
						D2	16	18
						D3	0	2
						D4	0	0

## Sheet: Constructing ROAPs
Appendix S2. Constructing ROAPs from field data
Plot	Treatment.1 (number of individuals)	Treatment.2 (number of individuals)		Rank	Treatment.1 (number of individuals)	Rank	Treatment.2 (number of individuals)		Relative Rank	Treatment.1	Treatment.2
A1	23	31		1	46	1	56		0.0625	46	56
A2	4	7		2	23	2	39		0.125	23	39
A3	14	25		3	21	3	39		0.1875	21	39
A4	1	2		4	17	4	31		0.25	17	31
B1	17	17		5	16	5	25		0.3125	16	25
B2	0	0		6	14	6	18		0.375	14	18
B3	5	0		7	14	7	17		0.4375	14	17
B4	0	0		8	5	8	17		0.5	5	17
C1	0	39		9	4	9	15		0.5625	4	15
C2	46	56		10	1	10	7		0.625	1	7
C3	21	39		11	0	11	2		0.6875		2
C4	0	17		12	0	12	2		0.75		2
D1	14	15		13	0	13	0		0.8125
D2	16	18		14	0	14	0		0.875
D3	0	2		15	0	15	0		0.9375
D4	0	0		16	0	16	0		1
									TOTAL (sum) Abundance	161	268
									Occupancy	0.625	0.75

## Sheet: Average ROAPs
Appendix S2. Constructing ROAPs from field data
Plot	Treatment.1	Treatment.2		Rank	Relative rank	Average ROAP
A1	46	56		1	0.0625	51
A2	23	39		2	0.125	31
A3	21	39		3	0.1875	30
A4	17	31		4	0.25	24
B1	16	25		5	0.3125	20.5
B2	14	18		6	0.375	16
B3	14	17		7	0.4375	15.5
B4	5	17		8	0.5	11
C1	4	15		9	0.5625	9.5
C2	1	7		10	0.625	4
C3	0	2		11	0.6875	1
C4	0	2		12	0.75	1
D1				13	0.8125
D2				14	0.875
D3				15	0.9375
D4				16	1
